# Supplementary material for: Diagnostic pitfalls: soft-tissue sarcomas initially misdiagnosed as benign vascular anomalies—a case report and systematic review
Source: Oncol Rev. 2025 Dec 11;19:1681090. doi: 10.3389/or.2025.1681090 (PMC12738830; doi:10.3389/or.2025.1681090)
Supplement: Supplementary file 2 [file Supplementaryfile2.xlsx]

## Sheet: normalny
Author, year	doi (link) / PMID / EMBASE ID	Age at first presentation	Sex	Location	Symptoms at first presentation	Size at first presentation [mm]	Size at the diagnosis of STS [mm]	Initial diagnosis (misdiagnosis)	Type of misdiagnosis (Clinical / Radiological / Both)	Diagnostic delay (time from first presentation to STS diagnosis)	Treatment of the misdiagnosed "VA"	Final diagnosis (hist-pat)	Treatment after the proper diagnosis of STS	Follow-up since STS diagnosis	Outcome
Aiken, 2003	PMID: 12812945	34 years	F	tongue	discomfort, bleeding, anemia	N/A	N/A	hemangioma	both	4 months	embolization, surgery	ASPS	RTX, CHT	1 year 6 months	AWD
Al.-Mubarak, 2009	10.2310/7750.2009.08048	4 months	M	nose	swelling/mass	N/A	N/A	infantile hemangioma	clinical	18 months	GCS, embolization	RMS	RTX, CHT, surgery	6 months	AWD
Alias, 2019	10.3389/fped.2019.00529	newborn	F	arm	swelling/mass	20 x 20	N/A	congenital hemangioma	both	N/A	N/A	IFS	CHT, surgery	3,5 years	NED
Altuwaijri 2024	10.1016/j.ijscr.2024.109727	48 years	F	hip area	swelling/mass	N/A	150 x 150	AVM	clinical	5 years	-	low-grade STS	surgery	N/A	NED
Baillie, 1998	10.1007/s003830050326	newborn	F	leg	swelling/mass	N/A	N/A	lymphatic malformation	both	9 months	surgery	angiosarcoma (epithelioid)	CHT, surgery (amputation), palliative RTX	6 months	DOD
Bellfield, 2014	10.1111/pde.12213	newborn	F	lower lip	swelling/mass, ulceration	15	80	congenital hemangioma (RICH) or infantile hemangioma	both	2 months	GCS, propranolol, topical timolol, surgery, triamcilonone	IFS	-	7 months	NED
Bortolani 1996	10.1007/BF00185762	37 years	M	both lower eyelids	swelling/mass (multiple)	15 x 10 (right), 10 x 5 (left)	15 x 10 (right), 10 x 5 (left)	vascular malformation	clinical	1 year	-	Kaposi sarcoma (HIV-related)	surgery, antiretroviral treatment	N/A	N/A
Bun, 2023	10.11340/skinresearch.22.3_192	88 years	M	foot	papule	N/A	9 x 7	pyogenic granuloma / hemangioma	clinical	1 month	-	Kaposi sarcoma (pyogenic granuloma-like, HIV-related)	N/A	N/A	N/A
Çakmakcı 2022	10.5152/TurkArchPediatr.2022.22069	15 months	M	orbit	swelling/mass, proptosis	40 x 27 x 29	N/A	hemangioma	both	N/A	propranolol, sirolimus, surgery	ASPS	RTX	1 year	NED
Celkan 2000	EMBASE: L30445596	newborn	M	foot	swelling/mass	N/A	150 x 100	hemangioma	clinical	4 months	surgery	IFS	CHT	2 years 8 months	NED
Chaparro, 2017	10.1111/pde.13194	newborn	F	face and neck	swelling/mass	80 x 40	N/A	congenital hemangioma / lymphangioma	both	1 month	GCS, propranolol	RMS	CHT	1,5 months	DOD
Chu 2003	10.1002/mpo.10037	3 years	M	periorbital area	swelling/mass, proptosis	30	N/A	hemangioma	radiological	7 months	cryosurgery, intralesional GCS, surgery	ASPS	-	6 months	NED
Cisse 2008	10.1016/j.annder.2007.01.002	newborn	N/A	foot	swelling/mass	N/A	65 x 53 x 52	congenital hemangioma (RICH)	clinical	N/A	surgery, laser therapy	IFS	CHT	N/A	NED
Cohen 1987	10.1016/s0363-5023(87)80220-4.	newborn	M	hand	swelling/mass	10	100	hemangioma	clinical	14 months	intralesional GCS	RMS (embryonal)	surgery, CHT, RTX	1 year 6 months	NED
Crombe 2019	10.1007/s00330-018-5903-3	40 years	F	thigh	swelling/mass	N/A	N/A	hemangioma	N/A	N/A	embolization	ASPS	surgery	2 years	AWD
Dhua 2014	10.4103/0971-9261.142016	6 years	M	thigh	swelling/mass, pain	N/A	50	infected hemantoma / infected hemmorhage to a non-involuting hemangioma	both	4 months	antibiotics	Ewing sarcoma	surgery, CHT	6 months	NED
Donald, 1987	10.1002/hed.2890090308	16 years	F	tongue, oral cavity floor	swelling/mass, pain, visible collateral vessels	N/A	N/A	hemangioma	both	3 years	embolization, surgery	ASPS	RTX	1 year 6 months	NED
Dong, 2014	10.1097/RLU.0b013e3182817b09	44 years	M	leg	swelling/mass	N/A	60 x 38	hemangioma	clinical	4 months	-	ASPS	N/A	N/A	N/A
Duarte 2016	10.1002/pbc.25846	3 months	F	orbit	swelling/mass, proptosis	N/A	N/A	infantile hemangioma	both	N/A	GCS, propranolol, interferon alpha-2a, CHT, surgery	angiosarcoma (epithelioid)	CHT, bevacizumab	N/A	DOD
Enos, 2016	10.1111/cup.12854	newborn	M	forearm	swelling/mass	10	60	hemangioma	both	7 weeks	surgery	IFS	CHT	N/A	AWD
Fetkenhour 2001	-	4 years	F	orbit	swelling/mass, proptosis	N/A	N/A	lymphangioma	both	1 month	-	RMS (embryonal)	CHT, RTX	1 year 8 months	NED
Giri 2024	10.1142/S242483552472010X	5 years	F	hand	swelling/mass	N/A	60 x 40	vascular malformation	both	4 years	surgery	Ewing sarcoma	CHT, RTX	1 year	NED
Giri 2024	10.1142/S242483552472010X	11 years	F	cubital fossa	swelling/mass, pain	N/A	50 x 40	vascular malformation	both	5 months	surgery	Ewing sarcoma	CHT, RTX	1 year	NED
Gupta, 2019	10.1186/s13256-019-1968-0	newborn	M	neck	swelling/mass	N/A	55 x 75	lympho-venous malformation	clinical	N/A	surgery	IFS	-	2 years	NED
Hayward 1995	10.1016/0022-3468(95)90616-9	newborn	M	hemithorax	swelling/mass	N/A	120 x 80 x 70	lymphatic malformation	clinical	2 months	-	IFS	surgery, CHT	6 months	DOD
Hayward 1995	10.1016/0022-3468(95)90616-9	newborn	M	neck and supraclavicular area	swelling/mass	N/A	130 x 100 x 130	lymphatic malformation	both	8 months	surgery	IFS ("congenital fibrosarcoma")	surgery, CHT	9 months	AWD
Hicks 2015	EMBASE: L614585069	7 years	M	leg	swelling/mass	N/A	N/A	AVM	radiological	N/A	-	undifferentiated sarcoma with BCOR-CCNB3 translocation	N/A	N/A	N/A
Hoornweg 2015	10.1097/SAP.0b013e31828bb2d9	2 weeks	M	forehead	swelling/mass	N/A	N/A	infantile hemangioma	clinical	4 months	-	"poorly differentiated round and spool cell sarcoma"	N/A	6 months	DOD
Hu 2013	10.2350/13-05-1335-CR.1	newborn	F	axilla/chest wall	swelling/mass	N/A	44 x 40 x 30	lymphangioma	both	4 months	-	IFS	surgery	N/A	N/A
Hu 2016	10.1016/j.yexmp.2016.05.004	29 years	M	scalp	swelling/mass	N/A	23 x 13	hemangioma	clinical	10 years	surgery	synovial sarcoma	N/A	N/A	NED
Ismail 2018	10.1002/pbc.27455	4,5 years	M	finger	swelling/mass	N/A	N/A	hemangioma	clinical	18 months	surgery	Ewing sarcoma	CHT	N/A	NED
Jain 2012	PMID: 22474726	6 months	F	shoulder	swelling/mass, pain	60 x 50	65 x 50 x 40	congenital hemangioma	both	N/A	-	IFS	N/A	N/A	N/A
Kanack, 2015	10.1097/SAP.0000000000000376	newborn	M	buttock	swelling/mass	N/A	40 x 45 x 45	atypical hemangioma	both	6 months	antibiotics, surgery	IFS	surgery, CHT (for reccurrence)	10 months	AWD
Kayton 2006	doi:10.1016/j.jpedsurg.2005.10.023	17 years	F	thigh	swelling/mass, pain	40	N/A	vascular malformation	N/A	N/A	embolization	ASPS	surgery	10 months	NED
Kerl 2012	10.3109/08880018.2012.705231	newborn	F	elbow	swelling/mass, bleeding	100	N/A	capillary hemangioma	clinical	3 weeks	surgery, laser therapy	IFS	CHT	4 years	NED
Kimura 1998	10.1111/j.1346-8138.1998.tb02493.x	newborn	M	hand	swelling/mass	N/A	100 x 80 x 30	cavernous hemangioma	clinical	3 weeks	-	IFS	surgery	1 year 7 months	NED
King, 1983	10.1016/s0196-0709(83)80023-4	5 years	F	tongue	swelling/mass	N/A	10	hemangioma	clinical	5 months	surgery	ASPS	surgery	2 years	NED
Kinger, 2014	10.4103/2231-0746.147165	14 years	M	tongue	swelling/mass, discomfort in chewing and speaking	N/A	40 x 30	hemangioma	clinical	1 year	surgery	ASPS	-	N/A	N/A
Lagree 2011	10.1016/j.arcped.2010.10.004	newborn	N/A	chest wall	swelling/mass	100	94 x 69 (new lesion in the lung), 17mm, 19 mm (lung nodules)* the primary tumor was excised but pathologically misdiagnosed	lymphangioma	both	21 months	surgery	IFS	surgery, CHT, RTX	5 years	NED
Leaute-Labreze 2001	10.1046/j.1525-1470.2001.01933.x	newborn	F	N/A, multiple soft tissue lesions	swelling/mass (multiple)	N/A, multiple	N/A, up to 100 lesions	disseminated hemangiomatosis	clinical	1 month	-	Infantile myofibromatosis	observation	2 months	AWD
Lee 2019	10.1016/j.jvir.2019.07.021	53 years	F	thigh	pain	N/A	N/A	AVM	radiological	28 months	embolization	leiomyosarcoma	surgery, CHT, RTX	5 years	NED
Leszczynska, 2019	10.1111/ped.13920	4 years	M	tongue	swelling/mass, disturbance in swallowing, chewing and articulation	17 x 11 x 15	30 x 25 x 20	hemangioma	both	2 years	-	ASPS	surgery	3 years	NED
Lin 2018	10.1016/j.jcma.2018.01.006	20 years	F	thigh	N/A	N/A (volume 240 ml)	N/A	hemangioma	N/A	N/A	surgery	ASPS	surgery, CHT	12 years	AWD
Lin 2018	10.1016/j.jcma.2018.01.006	52 years	M	thigh	N/A	N/A (volume 180 ml)	N/A	hemangioma	N/A	N/A	surgery	ASPS	surgery, CHT	7 years	DOD
Lin 2018	10.1016/j.jcma.2018.01.006	18 years	F	flank	N/A	N/A (volume 306,2 ml)	N/A	hemangioma	N/A	N/A	surgery	ASPS	surgery, CHT, RTX	2 years 4 months	AWD
Lo 1987	10.1067/mva.1987.avs0060419	newborn	F	thigh	swelling/mass	N/A	50 x 70	AVM	both	11 years	surgery	ASPS	surgery, CHT, RTX	N/A	N/A
Megarbane 2011	10.1111/j.1525-1470.2010.01210.x	newborn	M	retroauricular area	swelling/mass	56 x 63 x 28	N/A	congenital hemangioma	both	3 months	surgery	RMS (embryonal)	N/A	N/A	N/A
Mitteldorf, 2018	10.1111/cup.13275	67 years	M	nose	papule	3	N/A	lobular capillary hemangioma	clinical	7 months	surgery, laser therapy	angiosarcoma	-	0 (diagnosed in autopsy)	DOD
Mitteldorf, 2018	10.1111/cup.13275	59 years	M	nose	papule	N/A	N/A	lobular capillary hemangioma	both	N/A	surgery, GCS, laser therapy	angiosarcoma	CHT	N/A	DOD
Mnif 2011	10.1016/j.main.2011.01.018	newborn	N/A	forearm	swelling/mass	N/A	100 x 80	hemangioma / vascular or lymphatic malformation	both	N/A	-	IFS	surgery	4 years	NED
Nam 2010	jkss.2010.79.Suppl1.S62	newborn	M	back	swelling/mass	30x30	100 x 100	hemangioma	both	25 days	surgery	IFS	CHT	1 year	NED
Nam 2010	10.4174/jkss.2010.79.Suppl1.S62	newborn	M	thigh	swelling/mass	55	N/A	lymphangioma	both	5 months	surgery, sclerotherapy,	IFS	CHT	3 years	NED
Narayana Kurup 2017	10.1177/1558944716685827	newborn	M	hand	swelling/mass	N/A	N/A	hemangioma	both	4 months	GCS, propranolol	RMS (embryonal)	CHT	1 month	DOD
Our patient	-	10 years	F	tongue	swelling/mass	N/A	N/A (250cm3)	AVM	both	6 years	embolization	ASPS	atezolizumab, sunitinib, sirolimus	3,5 months	DOD
Pan, 2016	10.3892/ol.2016.5032	newborn	F	chest wall	swelling/mass	80 x 35	77 x 33	lymphatic hemangioma	both	26 months	surgery	"infantile rhabdomyofibrosarcoma"	-	2 years	NED
Petrof, 2019	10.1097/MPH.0000000000001587	newborn	F	paraspinal muscles, groins, leg, liver, chest	swelling/mass	left groin - 40, chest - 10	N/A	multiple congenital hemangioma	both	10 days	-	malignant rhabdoid tumor	CHT	9 weeks	DOD
Requena 2008	10.1111/j.1525-1470.2007.00616.x	newborn	F	arm	swelling/mass	N/A	60 x 50	congenital hemangioma	clinical	25 days	GCS	IFS ("congenital fibrosarcoma")	CHT, surgery	8 months	NED
Scorletti 2018	10.1002/pbc.27051	8 months	N/A	abdominal wall	N/A	N/A	N/A	hemangioma / vascular malformation	both	5 months	-	angiosarcoma	surgery, CHT	N/A	NED
Scorletti 2018	10.1002/pbc.27051	newborn	N/A	finger	N/A	N/A	N/A	vascular malformation	clinical?	1 week	-	hemangiopericytoma	surgery	N/A	NED
Scorletti 2018	10.1002/pbc.27051	24 years	N/A	calf	N/A	N/A	N/A	hemangioma	clinical	2 years	-	histiocytoma	surgery	N/A	NED
Scorletti 2018	10.1002/pbc.27051	newborn	N/A	shoulder	N/A	N/A	N/A	cystic hygroma	clinical	2 months	-	IFS	surgery, CHT	N/A	AWD
Scorletti 2018	10.1002/pbc.27051	newborn	N/A	mouth	N/A	N/A	N/A	vascular malformation	clinical	7 months	-	malignant peripheral nerve sheath tumor	surgery (multiple)	N/A	NED
Scorletti 2018	10.1002/pbc.27051	2 months	N/A	wrist	N/A	N/A	N/A	hemangioma	clinical	1 month	-	plexiform fibrohistiocytic tumor	surgery	N/A	NED
Scorletti 2018	10.1002/pbc.27051	4 months	N/A	foot	N/A	N/A	N/A	lymphatic malformation	both	4 months	-	RMS	surgery, CHT	N/A	NED
Scorletti 2018	10.1002/pbc.27051	4 months	N/A	face	N/A	N/A	N/A	vascular malformation	clinical	1,5 month	-	RMS (alveolar)	surgery, CHT, RTX	N/A	DOD
Seneldir, 2018	10.1007/s00428-018-2422-1	15 months	M	arm	swelling/mass, pruritus, acholic stools	N/A	N/A	hemangioma	radiological	N/A	N/A	RMS	N/A	N/A	N/A
Sidi, 2008	PMID: 19158970	11 years	M	leg	swelling/mass, pain	N/A	90 x 35 x 30	hemangioma	both	2 months	surgery	ASPS	CHT, RTX, surgery	5 years	NED
Silvana 2010	10.3109/01676830903207802	10 years	M	orbit	proptosis, lateral displacement of the eye, restriction of ocular motility	N/A	N/A	lymphangioma	radiological	N/A	surgery	RMS	CHT, RTX	8 months	NED
Singh, 2022	10.1111/cyt.13134	20 years	F	thigh	swelling/mass	N/A	100 x 80 x 70	high-flow vascular malformation	both	3 years	-	ASPS	sunitinib, interferon	6 months	AWD
Song, 2007	J Korean Assoc Oral Maxillofac Surg. 2007 Feb;33(1):63-68.	17 years	M	tongue	swelling/mass	N/A	35 x 37 x 43	hemangioma	both	N/A	embolization, surgery	ASPS	surgery, RTX	3 years	NED
Souza, 2005	10.1016/j.tripleo.2004.07.002	4 years	F	tongue	swelling/mass	N/A	30	hemangioma	clinical	9 years	surgery	ASPS	surgery, CHT	5 years	NED
Stanford 2000	10.1046/j.1440-0960.2000.00420.x	newborn	M	orbit	swelling/mass	30 x 30	N/A	capillary hemangioma	both	1,5 months	GCS	Infantile myofibromatosis	surgery	5,5 months	DOD
Stinga, 2016	10.1007/s00428-016-1997-7	3 years	F	supraorbital	swelling/mass	N/A	N/A	hemangioma	clinical	N/A	surgery, laser therapy	ASPS	N/A	N/A	N/A
Suh 2000	10.1007/s002560000285	39 years	F	soleus, gastrocnemius muscles	pain	N/A	N/A	AVM	radiological	N/A	-	ASPS	surgery, CHT	1 year 3 months	AWD
Suh 2000	10.1007/s002560000285	23 years	F	vastus intermedius muscle	swelling/mass	N/A	N/A	AVM	radiological	N/A	-	ASPS	embolization, CHT, RTX	2 years	AWD
Sunnetcioglu, 2017	10.1007/s00428-017-2205-0	8 months	F	hip	plaque	N/A	N/A	tufted hemangioma	clinical	8 months	N/A	DFSP	N/A	N/A	N/A
Tanaka 2015	10.3315/jdcr.2015.1201	4 years	F	hip area	swelling/mass	33 x 27	33 x 27	hemangioma / AVM	clinical	N/A	surgery	DFSP	surgery	3 years	NED
Tanyildiz, 2022	10.1002/pbc.299522	2,5 months	F	masticator area	swelling/mass	60 x 53 x 41	N/A	hemangioma	both	N/A	propranolol, GCS, sirolimus, CHT	angiosarcoma	bevacizumab, CHT	N/A	DOD
Tarik 2013	10.4103/0189-6725.115052	newborn	F	arm and axilla	swelling/mass, bleeding	60	75 x 65 x 84	hemangioma	clinical	N/A	-	IFS	CHT, surgery	2 years	NED
Tawng 2022	10.1002/pbc.299522	newborn	M	thigh	swelling/mass	N/A	40 x 27 x 37	vascular malformation	both	44 months	surgery	low-grade spindle cell sarcoma	N/A	N/A	N/A
Tawng 2022	10.1002/pbc.299522	9 years	M	infraclavicular area	swelling/mass	30 x 30	10 x 80	lymphatic malformation	both	1 month	surgery	RMS (alveolar)	N/A	N/A	N/A
Tawng 2022	10.1002/pbc.299522	newborn	F	cheek	swelling/mass	N/A	40 x 65 x 85	hemangioma	both	18 months	N/A	RMS (embryonal)	N/A	N/A	N/A
Tkak 2024	10.1016/j.radcr.2024.05.023	7 months	M	hand	swelling/mass	N/A	42 x 35	hemangioma	both	4 months	surgery	RMS (embryonal)	CHT	4 years	NED
Torresetti, 2024	10.1016/j.ijscr.2024.109407	unknown (0-6 years)	F	iliac fossa	swelling/mass	N/A	70 x 40	tuberous angioma / hemangioma	clinical	30 years	surgery	DFSP	surgery	1 year	NED
Tsai 2014	10.1016/j.bjps.2014.05.031	newborn	F	chest	N/A	55 x 50	55 x 50	hemangioma	N/A	7 years	surgery	DFSP	surgery	1 year 8 months	NED
Viry 2013	10.1007/s00247-013-2667-4	7 years	M	orbit	strabismus, exophthalmos, collateral superficial veins	N/A	N/A	hemangioma	N/A	7 months	chemoembolization	ASPS	CHT	N/A	N/A
Weinstein 2003	10.1001/archderm.139.2.207	newborn	M	back	plaque	5	15 x 10	vascular malformation	clinical	6 years	surgery	DFSP	surgery (multiple)	6 years	NED
Witt 1991	10.1016/0363-5023(91)90182-b	66 years	M	ring finger	swelling/mass	N/A	N/A	AVM	both	6 months	-	Kaposi sarcoma	RTX	9 months	NED
Wright 2024	PMC11155372	6 months	M	arm	swelling/mass	N/A	78 × 46 × 53	infantile hemangioma	both	6 months	-	DFSP/ giant cell fibroblastoma (mixed morphology)	surgery	9 months	NED
Yan 2006	10.1111/j.1525-1470.2006.00257.x.	newborn	M	hand	swelling/mass, ulceration, bleeding	N/A	N/A	congenital hemangioma	clinical	1 month	GCS, topical thrombin	IFS	GCS, surgery (debulking -> amputation), CHT	1 year 11 months	NED
Yan 2006	10.1111/j.1525-1470.2006.00257.x.	newborn	M	hand	swelling/mass, ulceration, bleeding	N/A	55 x 50	congenital hemangioma	clinical	1 month	GCS	IFS	surgery (amputation)	1 year 11 months	NED
Yan 2006	10.1111/j.1525-1470.2006.00257.x.	newborn	M	hand	swelling/mass, ulceration, bleeding	35	N/A	congenital hemangioma	clinical	N/A	GCS	IFS	surgery (amputation), CHT	8 months	NED
Yang, 2021	10.1097/MD.0000000000028587	prenatal	M	lumbar region	swelling/mass	57 x 63	N/A	hemangioma	clinical	N/A	propranolol, surgery	Ewing sarcoma	CHT	3 months	DOD
Yoshida, 2014	10.1016/j.ajoms.2012.12.008	42 years	M	tongue	swelling/mass, pain	N/A	20 x 20	hemangioma	both	N/A	surgery	Kaposi sarcoma (HIV-related)	surgery, antiretroviral therapy, CHT	1 year	NED
Zhang 2018	10.1684/ejd.2017.3198	3 years	F	forearm	plaque	N/A	10 x 10	hemangioma	clinical	5 years	-	DFSP	surgery	2 years	NED
Zouirech 2024	10.1177/2333794X241286916	8 years	M	supraclavicular area	plaque	N/A	N/A	AVM	both	32 months	GCS	DFSP	surgery	8 months	NED
